# Supplementary material for: Antiviral Activity of the Marine Haptophyta Diacronema lutheri
Source: Mar Drugs. 2024 Dec 28;23(1):12. doi: 10.3390/md23010012 (PMC11766726; doi:10.3390/md23010012)
Supplement: Supplementary file 1 [file marinedrugs-23-00012-s001.zip]

Archive with 1 entries (1 files):
- marinedrugs-3365745-supplementary.pdf
